# Supplementary material for: Changing Decisions: The Interaction between Framing and Decoy Effects
Source: Behav Sci (Basel). 2023 Sep 12;13(9):755. doi: 10.3390/bs13090755 (PMC10525293; doi:10.3390/bs13090755)
Supplement: Supplementary file 1 [file behavsci-13-00755-s001.zip]

Archive with 1 entries (1 files):
- behavsci-2555034-supplementary.pdf
